# Supplementary material for: HPV, EBV, CMV, and HSV in Head and Neck Cancer: Molecular Detection, Seroprevalence, and Clinical Correlations
Source: Biology (Basel). 2025 Oct 30;14(11):1523. doi: 10.3390/biology14111523 (PMC12650686; doi:10.3390/biology14111523)
Supplement: Supplementary file 1 [file biology-14-01523-s001.zip]

Archive with 1 entries (1 files):
- biology-3908247-supplementary.pdf
